# Supplementary material for: ORBE II Study: Clinical Characteristics and Outcomes After Treatment with Benralizumab According to Airflow Obstruction Status and Smoking Habit
Source: J Clin Med. 2025 Nov 7;14(22):7900. doi: 10.3390/jcm14227900 (PMC12653045; doi:10.3390/jcm14227900)
Supplement: Supplementary file 1 [file jcm-14-07900-s001.zip]

Archive with 1 entries (1 files):
- jcm-3916955-supplementary.pdf
